# Supplementary material for: Prohormone convertase 2 activity is increased in the hippocampus of Wfs1 knockout mice
Source: Front Mol Neurosci. 2015 Aug 25;8:45. doi: 10.3389/fnmol.2015.00045 (PMC4548212; doi:10.3389/fnmol.2015.00045)
Supplement: Supplementary file 1 [file Table_1.XLSX]

## Sheet: Normalized intensity
Sequence	Mass	Proteins	Gene names	Protein names	Unique (Groups)	Unique (Proteins)	Charges	Intensity HIP18 Wfs1 KO	Intensity HIP19 Wfs1 KO	Intensity HIP20 Wfs1 KO	Intensity HIP21 Wfs1 KO	Intensity HIP22 Wfs1 KO	Intensity HIP23 Wfs1 KO	Intensity HIP25 WT	Intensity HIP26 WT	Intensity HIP27 WT	Intensity HIP28 WT	Intensity HIP29 WT	Intensity HIP30 WT	average17-23 Wfs1 KO	average25-30 WT	Fold change	p(normalized data)
LENPSPQAPA	1022.5	Q9QXV0	Pcsk1n	ProSAAS;KEP;Big SAAS;Little SAAS;Big PEN-LEN;PEN;PEN-20;PEN-19;Little LEN;Big LEN	yes	yes	2	0.713304	1.03662		1.09961			0.053137	0.0376358		0.0223335			0.949847	0.0377021	25.1935	0.00160686
YGGFMRSL	929.443	P22005	Penk	Proenkephalin-A;Synenkephalin;Met-enkephalin;PENK(114-133);PENK(143-184);Met-enkephalin-Arg-Ser-Leu;Leu-enkephalin;PENK(238-259);Met-enkephalin-Arg-Phe	yes	yes	2		2.93282	2.12734	2.73564	3.54501	0.992562	0.0490396		1.78105	0.187761	0.150764	0.305587	2.46668	0.49484	4.98479	0.00650968
LRGNKSIS	873.503	CON__P19013			yes	yes	2	0.398528	0.493178	0.297623	0.498408	0.68433		0.0854997	0.0119278	0.306325	0.390552	0.123537	0.0164591	0.474413	0.155717	3.04664	0.00693969
SLSAASAPLVETSTPL	1542.81	Q9QXV0	Pcsk1n	ProSAAS;KEP;Big SAAS;Little SAAS;Big PEN-LEN;PEN;PEN-20;PEN-19;Little LEN;Big LEN	yes	yes	2	2.82147	4.31644	3.75201	3.24268	4.44586	3.15408	3.80627	4.34189	6.42408	5.52254	4.92366	6.54062	3.62209	5.25984	0.688631	0.0110447
DSDSEAYPEDSERR	1654.67	CON__P20930			yes	yes	2					0.496391	0.411282		0.338767		0.259833	0.331513	0.305235	0.453837	0.308837	1.4695	0.0178322
SVDQDLGPEVPPENVLGAL	1947.98	Q9QXV0	Pcsk1n	ProSAAS;KEP;Big SAAS;Little SAAS;Big PEN-LEN;PEN;PEN-20;PEN-19;Little LEN;Big LEN	yes	yes	2			0.0023687		0.0141767	0.00393377		0.0160594	0.0211707		0.0153128	0.0328206	0.00682641	0.0213409	0.319875	0.0514412
SVDQDLGPEVPPENVLGALLRV	2316.23	Q9QXV0	Pcsk1n	ProSAAS;KEP;Big SAAS;Little SAAS;Big PEN-LEN;PEN;PEN-20;PEN-19;Little LEN;Big LEN	yes	yes	2,3		0.173089		0.174052	0.340866	0.345242	0.297944	0.269028	1.81495	1.34882	1.52205	1.78065	0.258312	1.17224	0.220357	0.0363758
SVDQDLGPEVPPENVLGA	1834.89	Q9QXV0	Pcsk1n	ProSAAS;KEP;Big SAAS;Little SAAS;Big PEN-LEN;PEN;PEN-20;PEN-19;Little LEN;Big LEN	yes	yes	2	0.0480689	0.0834009	0.139727	0.0455931	0.0860055	0.0532143		0.0942772	0.203025	0.150542	0.091457	0.136235	0.0760017	0.135107	0.562528	0.0397811
VEYPAHQAMNLVGPQSIEG	2038.98	P12961	Scg5	Neuroendocrine protein 7B2;N-terminal peptide;C-terminal peptide	yes	yes	2			0.0436275		0.0482688	0.0229583	0.0689999		0.0584533		0.0651684	0.100166	0.0382849	0.0731968	0.52304	0.0407121
PEWWMDYQ	1153.45	P22005	Penk	Proenkephalin-A;Synenkephalin;Met-enkephalin;PENK(114-133);PENK(143-184);Met-enkephalin-Arg-Ser-Leu;Leu-enkephalin;PENK(238-259);Met-enkephalin-Arg-Phe	yes	yes	2	0.0340538	0.0677706	0.0090657				0.0660039	0.0389445	0.120748	0.0876075	0.126689	0.113816	0.0369634	0.0923016	0.400463	0.0509484
LENPSPQAPARRLLP	1657.93	Q9QXV0	Pcsk1n	ProSAAS;KEP;Big SAAS;Little SAAS;Big PEN-LEN;PEN;PEN-20;PEN-19;Little LEN;Big LEN	yes	yes	3	0.362995	0.258565	0.4837	0.390757	0.524537			0.0213029	0.0391377	0.309756		0.385604	0.404111	0.18895	2.13871	0.0629794
SVDQDLGPEVPPENVLGALL	2061.06	Q9QXV0	Pcsk1n	ProSAAS;KEP;Big SAAS;Little SAAS;Big PEN-LEN;PEN;PEN-20;PEN-19;Little LEN;Big LEN	yes	yes	2		0.0747423	0.0719354	0.150646	0.293286	0	0.141699	0.0972196	0.217904	1.05818	1.27519	1.48966	0.118122	0.713308	0.165597	0.0689035
SAASAPLVETSTPLRL	1611.88	Q9QXV0	Pcsk1n	ProSAAS;KEP;Big SAAS;Little SAAS;Big PEN-LEN;PEN;PEN-20;PEN-19;Little LEN;Big LEN	yes	yes	2	0.143796	0.169988	0.135656	0.127442	0.198278	0.143621	0.142985	0.0534581	0.0667329	0.148958	0.164554	0.0433574	0.15313	0.103341	1.4818	0.0714093
GQDGDQVGHEDLY	1431.59	O35852;O35417;Q3UZW2	Pdyn	Proenkephalin-B;Alpha-neoendorphin;Beta-neoendorphin;Big dynorphin;Dynorphin A(1-17);Dynorphin A(1-13);Dynorphin A(1-8);Leu-enkephalin;Rimorphin;Leumorphin	yes	no	2	0.292696	0.127923		0.232402	0.171199			0.284625	0.286188	0.208935	0.380503	2.00369	0.206055	0.632788	0.32563	0.311367
SSEMARDEDGGQDGDQVGHEDLY	2508.99	O35852;O35417;Q3UZW2	Pdyn	Proenkephalin-B;Alpha-neoendorphin;Beta-neoendorphin;Big dynorphin;Dynorphin A(1-17);Dynorphin A(1-13);Dynorphin A(1-8);Leu-enkephalin;Rimorphin;Leumorphin	yes	no	3	0.204411	0.746914	0.394919	0.406731	0.484247	0.184471	0.279136	0.557078		0.856983	0.747808	1.57494	0.403615	0.803188	0.502517	0.0978349
PSPQAPARRLL	1204.7	Q9QXV0	Pcsk1n	ProSAAS;KEP;Big SAAS;Little SAAS;Big PEN-LEN;PEN;PEN-20;PEN-19;Little LEN;Big LEN	yes	yes	3	0.10504		0.0886699	0.140093	0.109898	0.13925	0.276216	0.129903		0.081033	0.162532	0.164359	0.11659	0.162808	0.716119	0.206952
VETSTPLRL	1014.57	Q9QXV0	Pcsk1n	ProSAAS;KEP;Big SAAS;Little SAAS;Big PEN-LEN;PEN;PEN-20;PEN-19;Little LEN;Big LEN	yes	yes	2	0.427402	0.382678	0.861155	0.653072	0.577655	1.08787	0.465977	0.686078		0.17593	0.115709		0.664972	0.360924	1.84242	0.116265
PQAPARRLLPP	1214.72	Q9QXV0	Pcsk1n	ProSAAS;KEP;Big SAAS;Little SAAS;Big PEN-LEN;PEN;PEN-20;PEN-19;Little LEN;Big LEN	yes	yes	3	0.297957	0.0091732	0.230596	0.277027	0.300261	0.443602	0.23	0.122337		0.110662	0.157866	0.124326	0.259769	0.149038	1.74297	0.132913
GRPEWWMDYQ	1366.58	P22005	Penk	Proenkephalin-A;Synenkephalin;Met-enkephalin;PENK(114-133);PENK(143-184);Met-enkephalin-Arg-Ser-Leu;Leu-enkephalin;PENK(238-259);Met-enkephalin-Arg-Phe	yes	yes	2					0.0788105	0.689669			0.0284136	0.0293162	0.0573539	0.192802	0.38424	0.0769715	4.99197	0.192127
PQLEDEAKELQ	1298.64	P22005	Penk	Proenkephalin-A;Synenkephalin;Met-enkephalin;PENK(114-133);PENK(143-184);Met-enkephalin-Arg-Ser-Leu;Leu-enkephalin;PENK(238-259);Met-enkephalin-Arg-Phe	yes	yes	2		0.0769092	0.0703349				0.117869	0.11122		0.125458	0.0692628		0.0736221	0.105953	0.694859	0.163421
SAPLVETSTPLRL	1382.78	Q9QXV0	Pcsk1n	ProSAAS;KEP;Big SAAS;Little SAAS;Big PEN-LEN;PEN;PEN-20;PEN-19;Little LEN;Big LEN	yes	yes	2	0.289281	0.213672	0.372	0.306018	0.245611	0.529218	0.381823		0.417928	0.591697	0.256644	0.521963	0.325967	0.434011	0.751056	0.173698
ARPVKEPRSLSA	1309.75	Q9QXV0	Pcsk1n	ProSAAS;KEP;Big SAAS;Little SAAS;Big PEN-LEN;PEN;PEN-20;PEN-19;Little LEN;Big LEN	yes	yes	3	0.199355	0.141681	0.169509	0.152036	0.180758	0.0579526	0.221143	0.158335	0.0380256	0.118979	0.0174808	0.0397178	0.150215	0.0989469	1.51814	0.215166
ARPVKEPR	951.561	Q9QXV0	Pcsk1n	ProSAAS;KEP;Big SAAS;Little SAAS;Big PEN-LEN;PEN;PEN-20;PEN-19;Little LEN;Big LEN	yes	yes	2	1.30769	1.26523		3.67313	1.28787	2.24736	1.06833	1.69164	2.09633	1.55396	1.03331	5.35299	1.95626	2.13276	0.917242	0.839615
PLPPPPPPP	907.517	Q9WTS4	Tenm1	Teneurin-1;Ten-1 intracellular domain;Teneurin C-terminal-associated peptide	yes	yes	2	0.0464259	0.0966878	0.135592		0.0895422	0.0965256	0.136301	0.104276	0.123772	0.181718	0.0724147		0.0929547	0.123696	0.751475	0.217596
SVNPYLQGKRLDNVVA	1771.96	P12961	Scg5	Neuroendocrine protein 7B2;N-terminal peptide;C-terminal peptide	yes	yes	2,3	0.0427365	0.647944	0.0575247		0.0982895	0.716557			0.847496	0.659971	0.666687	0.0675271	0.31261	0.56042	0.557814	0.312361
ELQLEVEE	987.476	P47212	Gal	Galanin peptides;Galanin;Galanin message-associated peptide	yes	yes	1,2	0.255218	0.0548901	0.22139	0.299295	0.205458	0.253693	0.342114	0.27401	0.293303	0.196626	0.113117	0.304412	0.214991	0.25393	0.846652	0.443234
VGRPEWWMDYQ	1465.64	P22005	Penk	Proenkephalin-A;Synenkephalin;Met-enkephalin;PENK(114-133);PENK(143-184);Met-enkephalin-Arg-Ser-Leu;Leu-enkephalin;PENK(238-259);Met-enkephalin-Arg-Phe	yes	yes	2	0.0652106	0.755025	1.51699	1.04575	2.14306	0.434994	0.906984	0.350147	1.80934	1.67186	2.47759	2.27397	0.993505	1.58165	0.628145	0.222839
SLSAASAPLVETSTPLRL	1812	Q9QXV0	Pcsk1n	ProSAAS;KEP;Big SAAS;Little SAAS;Big PEN-LEN;PEN;PEN-20;PEN-19;Little LEN;Big LEN	yes	yes	2,3	3.06002	4.14613	5.527	5.46129	5.34835	4.97691	6.11891	3.71892	6.10869	6.38279	11.1209	3.64543	4.75328	6.18261	0.768815	0.253159
ALNSVAYERSAMQNYE	1844.84	P41539-2;P41539	Tac1	Protachykinin-1;Substance P;Neurokinin A;Neuropeptide K;Neuropeptide gamma;C-terminal-flanking peptide	yes	no	2	0.0471088	0.0425306	0.0605323	0.0430301	0.10811		0.0625917		0.159954	0.0661139		0.0698859	0.0602625	0.0896364	0.672299	0.27777
FGGFTGARKSA	1097.56	Q64387;Q543U6;Q64387-2;B7ZMX9	Pnoc	Prepronociceptin;Neuropeptide 1;Nociceptin;Neuropeptide 2	yes	no	2,3		0.288609		0.0236509	0.268012	0.244981			0.70553	0.192453	0.229459	0.319687	0.206313	0.361782	0.570269	0.286031
SLSAASAPLVETS	1231.63	Q9QXV0	Pcsk1n	ProSAAS;KEP;Big SAAS;Little SAAS;Big PEN-LEN;PEN;PEN-20;PEN-19;Little LEN;Big LEN	yes	yes	2	0.0804214		0.144785	0.177123	0.118102	0.143426		0.0999197	0.168635	0.112531	0.0727237	0.187565	0.132771	0.128275	1.03505	0.871349
PNTYSEDLDV	1151.5	O35852;O35417;Q3UZW2	Pdyn	Proenkephalin-B;Alpha-neoendorphin;Beta-neoendorphin;Big dynorphin;Dynorphin A(1-17);Dynorphin A(1-13);Dynorphin A(1-8);Leu-enkephalin;Rimorphin;Leumorphin	yes	no	2				0.160364	0.0824278	0.0794568	0.0507227	0.131371	0.0586682	0.129216	0.0470841	0.120681	0.107416	0.0896238	1.19853	0.574226
RMGKAFQKEDTAE	1509.72	P56942	Pmch	Pro-MCH;Neuropeptide-glycine-glutamic acid;Neuropeptide-glutamic acid-isoleucine;Melanin-concentrating hormone	yes	yes	3	0.0700605	0.0575917		0.0667808		0.0358467			0.0894346	0.0468402	0.0615768	0.092387	0.0575699	0.0725597	0.793415	0.307911
LDADPSLQRVRQEE	1654.83	CON__Q3KNV1;CON__P08729			yes	no	3		1.05108	0.359786	1.32649		2.92761	0.700047	4.23599	0.429352	2.22309	4.21706	0.0938293	1.41624	1.98323	0.714109	0.604971
TGSSEPEAAPAPRRL	1537.78	Q9QXV0	Pcsk1n	ProSAAS;KEP;Big SAAS;Little SAAS;Big PEN-LEN;PEN;PEN-20;PEN-19;Little LEN;Big LEN	yes	yes	3	0.0281151	0.0810039	0.0918158				0.104255	0.126628		0.0630734	0.0575986	0.109269	0.0669783	0.0921648	0.726723	0.316982
RPEWWMDYQ	1309.56	P22005	Penk	Proenkephalin-A;Synenkephalin;Met-enkephalin;PENK(114-133);PENK(143-184);Met-enkephalin-Arg-Ser-Leu;Leu-enkephalin;PENK(238-259);Met-enkephalin-Arg-Phe	yes	yes	2			0.0483739	0.0508948	0.072079	0.30937			0.061292	0.0330818	0.0577644	0.0575308	0.120179	0.0524173	2.29275	0.327802
EIGDEENSAKFPI	1447.68	P56942	Pmch	Pro-MCH;Neuropeptide-glycine-glutamic acid;Neuropeptide-glutamic acid-isoleucine;Melanin-concentrating hormone	yes	yes	2	1.14868	0.434018	0.665155	0.961997		0.460044	0.59821	0.340209	1.22346	1.14755	0.755418	1.59377	0.733978	0.943102	0.77826	0.412692
PLVETSTPLRL	1224.71	Q9QXV0	Pcsk1n	ProSAAS;KEP;Big SAAS;Little SAAS;Big PEN-LEN;PEN;PEN-20;PEN-19;Little LEN;Big LEN	yes	yes	2	0.0835554	0.0378877	0.102999	0.0609193	0.0551671	0.132661	0.162653	0.0423399	0.128965	0.0397457	0.102754	0.124259	0.0788648	0.100119	0.787707	0.410576
SSPETLISDLLMKESTEN	1992.96	P57774	Npy	Pro-neuropeptide Y;Neuropeptide Y;C-flanking peptide of NPY	yes	yes	2			0.0108785		0.0442958	0.0582054	0.00948211	0.0144458	0.193124	0.027793	0.278718	0.0630738	0.0377932	0.0977729	0.386541	0.403965
SEPEAAPAPRRL	1292.68	Q9QXV0	Pcsk1n	ProSAAS;KEP;Big SAAS;Little SAAS;Big PEN-LEN;PEN;PEN-20;PEN-19;Little LEN;Big LEN	yes	yes	2,3	1.49726	3.69674	5.058	2.32275	3.25849	4.7517	9.12342	3.52092		3.35439	1.84264	5.21375	3.43082	4.61102	0.744048	0.382822
PSPQAPARRLLP	1301.76	Q9QXV0	Pcsk1n	ProSAAS;KEP;Big SAAS;Little SAAS;Big PEN-LEN;PEN;PEN-20;PEN-19;Little LEN;Big LEN	yes	yes	3	0.980954	0.520603	0.916173	1.01965	0.794984	0.761997	0.0848421	0.632789	0.904388	0.713824	0.521158	1.21268	0.832394	0.678281	1.22721	0.390564
PEAAPAPRRL	1076.61	Q9QXV0	Pcsk1n	ProSAAS;KEP;Big SAAS;Little SAAS;Big PEN-LEN;PEN;PEN-20;PEN-19;Little LEN;Big LEN	yes	yes	2,3		0.045586	0.198599	0.0724427	0.484808	0.192659	0.246486	0.452709	1.09433	0.120076	0.0980605	0.13024	0.198819	0.356983	0.556942	0.420255
SVNPYLQGKRLDNVV	1700.92	P12961	Scg5	Neuroendocrine protein 7B2;N-terminal peptide;C-terminal peptide	yes	yes	3	0.0582244	0.10298			0.118552				0.0939944	0.0826558	0.0517312	0.0967992	0.0932523	0.0812951	1.14708	0.565411
ASAPLVETSTPLRL	1453.81	Q9QXV0	Pcsk1n	ProSAAS;KEP;Big SAAS;Little SAAS;Big PEN-LEN;PEN;PEN-20;PEN-19;Little LEN;Big LEN	yes	yes	2		0.417159	0.374139	0.394156		0.4576	0.538221	0.331301	0.714578	0.40678	0.419882	0.412159	0.410763	0.470487	0.87306	0.426111
SVNPYLQG	876.434	P12961	Scg5	Neuroendocrine protein 7B2;N-terminal peptide;C-terminal peptide	yes	yes	1					0.110517	0.0626429	0.102206	0.106476	0.097915		0.0767694	0.1316	0.0865801	0.102993	0.840639	0.436319
SSDSEVHSEASPTHS	1555.64	CON__Q5D862			yes	yes	2		0.0956239	0.228355	0.106892		0.10126	0.0575907	1.23681	0.14704	0.127977		0.0316662	0.133033	0.320216	0.415446	0.498798
AASAPLVETSTPLRL	1524.85	Q9QXV0	Pcsk1n	ProSAAS;KEP;Big SAAS;Little SAAS;Big PEN-LEN;PEN;PEN-20;PEN-19;Little LEN;Big LEN	yes	yes	2	0.219309	0.302085	0.181135	0.152377	0.346692	1.18874	0.546062	0.428317	0.648174	0.308081	0.287023	0.574779	0.398389	0.465406	0.856004	0.704772
SPQLEDEAKEL	1257.61	P22005	Penk	Proenkephalin-A;Synenkephalin;Met-enkephalin;PENK(114-133);PENK(143-184);Met-enkephalin-Arg-Ser-Leu;Leu-enkephalin;PENK(238-259);Met-enkephalin-Arg-Phe	yes	yes	2	1.61793	0.976881	0.867647	0.919154	0.788474	0.701055	0.888544	0	1.13363	1.06793	0.684987	1.05142	0.978524	0.804417	1.21644	0.446018
VEYPAHQAMNLVG	1427.69	P12961	Scg5	Neuroendocrine protein 7B2;N-terminal peptide;C-terminal peptide	yes	yes	2		0.109473	0.112715		0.148305					0.107697	0.135212		0.123498	0.121454	1.01682	0.921365
MARDEDGGQDGDQVGHEDLY	2205.89	O35852;O35417;Q3UZW2	Pdyn	Proenkephalin-B;Alpha-neoendorphin;Beta-neoendorphin;Big dynorphin;Dynorphin A(1-17);Dynorphin A(1-13);Dynorphin A(1-8);Leu-enkephalin;Rimorphin;Leumorphin	yes	no	3					0.0651534	0.151486				0.0602472		0.334815	0.10832	0.197531	0.548369	0.598535
DPNIQAVRTQEKEQ	1654.83	CON__tr|G3X8G9|G3X8G9_BOVIN;CON__sp|P05786|K2C8_BOVIN;CON__P05787			yes	no	2,3	4.91358	0.197559	1.06429	0.0694993	0.252668	0.391664	1.22817	0.338917	0.767573	0.309878	0.764687	0.0997866	1.14821	0.584836	1.9633	0.489281
APLVETSTPLRL	1295.74	Q9QXV0	Pcsk1n	ProSAAS;KEP;Big SAAS;Little SAAS;Big PEN-LEN;PEN;PEN-20;PEN-19;Little LEN;Big LEN	yes	yes	2	0.363044	0.271941	0.523751	0.380305	0.380103	0.631902	0.449077	0.298979	0.847658	0.327609	0.380389	0.515442	0.425174	0.469859	0.904897	0.657272
PEKEAKEEEKPQEKEKEKE	2341.16	CON__tr|F1MDZ2|F1MDZ2_BOVIN;CON__sp|O77788|NFM_BOVIN			yes	no	3	5.85914	14.7573	6.73542	5.41693	12.8067	4.6604	2.90333	15.2927	7.51009	19.3966	14.615	2.6473	8.37265	10.3942	0.805513	0.561114
MTERYPDM	1041.43	CON__Q2KIG3			yes	yes	2	0.172305	0.085606	0.982061	0.189546		0.254006	0.465701					0.588556	0.336705	0.527129	0.638753	0.520386
TNKVELEAKADSLQ	1544.8	CON__Q9DCV7			yes	yes	2,3	0.177797	0.167578	0.09426	0.177224	1.70187	1.51202	3.22524	1.52225		0.117314	0.100507	0.195637	0.638458	1.03219	0.618548	0.558175
LVETSTPLRL	1127.65	Q9QXV0	Pcsk1n	ProSAAS;KEP;Big SAAS;Little SAAS;Big PEN-LEN;PEN;PEN-20;PEN-19;Little LEN;Big LEN	yes	yes	2	0.449032	0.486985	0.597526	0.626608	0.703723	0.898861	0.528932	0.492083	0.844904	0.632156	0.462692	0.816946	0.627123	0.629619	0.996035	0.979538
DPEIQKVCAQE	1315.61	CON__sp|A7YWK3|K2C73_BOVIN			yes	yes	2	0.334158	0.228457	0.462164	0.180206		0.623713			0.751905	0.282205		0.0689312	0.36574	0.367681	0.994722	0.991856
APRTRLEDPSMW	1457.71	P57774	Npy	Pro-neuropeptide Y;Neuropeptide Y;C-flanking peptide of NPY	yes	yes	2,3	2.42228	1.3918	2.41351	1.72737	1.61694	1.80529	2.39289	0.281864	3.4525	1.50897	2.61994	2.52275	1.8962	2.12982	0.890309	0.63732
PLPPPPPP	810.464	Q9WTS4	Tenm1	Teneurin-1;Ten-1 intracellular domain;Teneurin C-terminal-associated peptide	yes	yes	2				0.0507343	0.114903	0.142457	0.130177	0.0836797	0.0313387	0.0550081	0.09495	0.124993	0.102698	0.0866912	1.18464	0.600544
ALAHLLEAERQE	1378.72	Q9QXV0	Pcsk1n	ProSAAS;KEP;Big SAAS;Little SAAS;Big PEN-LEN;PEN;PEN-20;PEN-19;Little LEN;Big LEN	yes	yes	2,3	0.194324	0.276442	0.2524		0.203693	0.196678	0.124825		0.267713	0.232475	0.124273	0.355789	0.224708	0.221015	1.01671	0.939647
SPQLEDEAKE	1144.52	P22005	Penk	Proenkephalin-A;Synenkephalin;Met-enkephalin;PENK(114-133);PENK(143-184);Met-enkephalin-Arg-Ser-Leu;Leu-enkephalin;PENK(238-259);Met-enkephalin-Arg-Phe	yes	yes	2	0.0888708	0.106299	0.134721	0.14439	0.131929	0.208618	0.0620721	0.139012	0.174488	0.174589	0.0760312	0.137113	0.135805	0.127218	1.0675	0.746594
ARPVKEPRSLS	1238.71	Q9QXV0	Pcsk1n	ProSAAS;KEP;Big SAAS;Little SAAS;Big PEN-LEN;PEN;PEN-20;PEN-19;Little LEN;Big LEN	yes	yes	3	0.373519	0.262657	0.413395	0.383224	0.330896	1.03142	0.665971	0.408141	0.354925	0.325233	0.218147	0.451316	0.465852	0.403955	1.15323	0.645664
PKLKWDNQ	1027.55	O35852;O35417;Q3UZW2	Pdyn	Proenkephalin-B;Alpha-neoendorphin;Beta-neoendorphin;Big dynorphin;Dynorphin A(1-17);Dynorphin A(1-13);Dynorphin A(1-8);Leu-enkephalin;Rimorphin;Leumorphin	yes	no	2	1.43844	1.62432	1.01762	1.0439	1.12179	0.785083	0.226268	1.106	1.04457	2.20674	1.30774	2.05213	1.17186	1.32391	0.885151	0.646802
PSPQAPARRL	1091.62	Q9QXV0	Pcsk1n	ProSAAS;KEP;Big SAAS;Little SAAS;Big PEN-LEN;PEN;PEN-20;PEN-19;Little LEN;Big LEN	yes	yes	3	0.159472	0.0762	0.092794	0.115588	0.089828	0.01496	0.12562	0.105543		0.071221		0.107116	0.0914736	0.102375	0.893515	0.684459
SSEPEAAPAPRRL	1379.72	Q9QXV0	Pcsk1n	ProSAAS;KEP;Big SAAS;Little SAAS;Big PEN-LEN;PEN;PEN-20;PEN-19;Little LEN;Big LEN	yes	yes	2,3	9.22831	3.00193	8.69849	3.71774	4.28981	8.65225	11.8865	4.46812	8.97553	4.2577	4.40711	7.78553	6.26476	6.96341	0.899667	0.695933
PSPQAPARRLLPP	1398.81	Q9QXV0	Pcsk1n	ProSAAS;KEP;Big SAAS;Little SAAS;Big PEN-LEN;PEN;PEN-20;PEN-19;Little LEN;Big LEN	yes	yes	2,3	3.19697	2.69167	2.9916	3.49721	3.03024	4.10091	4.14059	3.21062	0.457803	3.19038	4.98639	3.86809	3.25143	3.30898	0.982609	0.932544
LLYEKMKGGQ	1165.62	P12961	Scg5	Neuroendocrine protein 7B2;N-terminal peptide;C-terminal peptide	yes	yes	2,3	1.76764	2.21092	1.40022	2.10651	2.56566	1.06357	2.23136	0.864476	1.85998	1.7792	1.20572	2.47945	1.85242	1.7367	1.06663	0.737852
SVPHFSEEEKEAE	1516.67	P12961	Scg5	Neuroendocrine protein 7B2;N-terminal peptide;C-terminal peptide	yes	yes	2,3	0.595283	0.695247				0.8103	0.513527	0.606979	0.517459	1.13231	0.529577	1.37187	0.700276	0.778621	0.899381	0.74163
GSSEPEAAPAPRRL	1436.74	Q9QXV0	Pcsk1n	ProSAAS;KEP;Big SAAS;Little SAAS;Big PEN-LEN;PEN;PEN-20;PEN-19;Little LEN;Big LEN	yes	yes	2,3	1.49058	1.39235	1.32929	1.0493		1.41007	1.60687		1.85469	1.02142	0.790587	1.12656	1.33432	1.28002	1.04242	0.8025
LENPSPQAPARRLLPP	1754.98	Q9QXV0	Pcsk1n	ProSAAS;KEP;Big SAAS;Little SAAS;Big PEN-LEN;PEN;PEN-20;PEN-19;Little LEN;Big LEN	yes	yes	2,3	1.57698	1.56867	1.25141	1.39158	2.12706	1.37817	1.51278	1.0998	1.38392	2.01349	0.898541	2.81788	1.54898	1.62107	0.955529	0.822096
SPQLEDEAKELQ	1385.67	P22005	Penk	Proenkephalin-A;Synenkephalin;Met-enkephalin;PENK(114-133);PENK(143-184);Met-enkephalin-Arg-Ser-Leu;Leu-enkephalin;PENK(238-259);Met-enkephalin-Arg-Phe	yes	yes	2,3	5.2429	7.3121	5.01344	6.4396	6.95353	4.99133	0.528587	6.65676	6.74671	6.5471	4.66891	9.48898	5.99215	5.77284	1.03799	0.868816
LDADPSLQRVRQE	1525.78	CON__Q3KNV1;CON__P08729			yes	no	3	0.259763	0.177872	0.287252	0.162627	0.186366	0.181362	0.338895	0.304726	0.191429	0.173137	0.167063	0.0508157	0.209207	0.204344	1.0238	0.920301
EEEKGVVT	889.439	CON__tr|F1MDZ2|F1MDZ2_BOVIN;CON__sp|O77788|NFM_BOVIN			yes	no	1	0.224656	0.0456005	0.181301		0.0395119			0.124156	0.183169	0.0509957	0.0985209		0.122767	0.11421	1.07492	0.880632
SQENPNTYSEDLDV	1609.67	O35852;O35417	Pdyn	Proenkephalin-B;Alpha-neoendorphin;Beta-neoendorphin;Big dynorphin;Dynorphin A(1-17);Dynorphin A(1-13);Dynorphin A(1-8);Leu-enkephalin;Rimorphin;Leumorphin	yes	no	2					0.341057	0.0849598	0.246853	0.217333					0.213008	0.232093	0.917771	0.895873
EPEAAPAPRRL	1205.65	Q9QXV0	Pcsk1n	ProSAAS;KEP;Big SAAS;Little SAAS;Big PEN-LEN;PEN;PEN-20;PEN-19;Little LEN;Big LEN	yes	yes	2,3	1.12914	0.42537	1.12777	0.77963	0.750304	1.35895	1.64085	0.695802		0.769506	0.632803	0.855779	0.928526	0.918949	1.01042	0.967094
AAPAPRRL	850.514	Q9QXV0	Pcsk1n	ProSAAS;KEP;Big SAAS;Little SAAS;Big PEN-LEN;PEN;PEN-20;PEN-19;Little LEN;Big LEN	yes	yes	2					0.113817		0.556961					0.181511	0.113817	0.369236	0.308251
AAPSADLN	757.361	CON__Q6IFU6			yes	yes	1								0.141785					#DIV/0!	0.141785
ADDAEEVEQKQLQ	1501.69	Q64387;Q543U6;Q64387-2;B7ZMX9	Pnoc	Prepronociceptin;Neuropeptide 1;Nociceptin;Neuropeptide 2	yes	no	2													#DIV/0!	#DIV/0!
ALNSVAYE	865.418	P41539-2;P41539	Tac1	Protachykinin-1;Substance P;Neurokinin A;Neuropeptide K;Neuropeptide gamma;C-terminal-flanking peptide	yes	no	1												0.120505	#DIV/0!	0.120505
APAVDLNQ	826.418	CON__Q14525			yes	yes	1	0.0512612		0.220391			0.0415481			0.116235				0.1044	0.116235	0.898181
ARAEAQEAEDQQARVL	1783.88	Q9QXV0	Pcsk1n	ProSAAS;KEP;Big SAAS;Little SAAS;Big PEN-LEN;PEN;PEN-20;PEN-19;Little LEN;Big LEN	yes	yes	3	0.0854414	0.100207	0.321438		2.80061	0.193634		3.59432					0.700267	3.59432	0.194826
ARPVKEPRSL	1151.68	Q9QXV0	Pcsk1n	ProSAAS;KEP;Big SAAS;Little SAAS;Big PEN-LEN;PEN;PEN-20;PEN-19;Little LEN;Big LEN	yes	yes	3					0.184355		0.224166	0.176642				0.00898931	0.184355	0.136599	1.34961
ARPVKEPRSLSAASAPLVETSTPL	2476.36	Q9QXV0	Pcsk1n	ProSAAS;KEP;Big SAAS;Little SAAS;Big PEN-LEN;PEN;PEN-20;PEN-19;Little LEN;Big LEN	yes	yes	4		0.131251			0.492617				0.121062				0.311934	0.121062	2.57665
ASLKSKPG	786.46	CON__P13717			yes	yes	2									0.096061	0.253557	0.21653	1.1485	#DIV/0!	0.428662
ATSDGLLAGNEKLTMQNLND	2104.01	CON__sp|P08728|K1C19_BOVIN			yes	yes	4											0.261994		#DIV/0!	0.261994
AVKPYLAL	873.532	P56942	Pmch	Pro-MCH;Neuropeptide-glycine-glutamic acid;Neuropeptide-glutamic acid-isoleucine;Melanin-concentrating hormone	yes	yes	2							0.18316	0.102193	0.119442	0.0843852	0.138706	0.140198	#DIV/0!	0.128014
DDIQHSPRNLIL	1419.75	Q9WTS4	Tenm1	Teneurin-1;Ten-1 intracellular domain;Teneurin C-terminal-associated peptide	yes	yes	2													#DIV/0!	#DIV/0!
DEDGGQDGDQVGHEDLY	1847.71	O35852;O35417;Q3UZW2	Pdyn	Proenkephalin-B;Alpha-neoendorphin;Beta-neoendorphin;Big dynorphin;Dynorphin A(1-17);Dynorphin A(1-13);Dynorphin A(1-8);Leu-enkephalin;Rimorphin;Leumorphin	yes	no	2													#DIV/0!	#DIV/0!
EEDIHRLKERFE	1599.8	CON__tr|F1MDZ2|F1MDZ2_BOVIN;CON__sp|O77788|NFM_BOVIN			yes	no	2												0.0255641	#DIV/0!	0.0255641
EEVVCRANAENE	1418.61	CON__Q9NSB2;CON__Q6ISB0			yes	no	2	0.0490507						1.54035						0.0490507	1.54035	0.0318439
ELQLEVEERRPG	1453.75	P47212	Gal	Galanin peptides;Galanin;Galanin message-associated peptide	yes	yes	3			0.0569473					0.0452521		0.0340324		0.0681704	0.0569473	0.0491516	1.1586
ERLEEKEDNEE	1418.62	CON__P20930			yes	yes	2							0.551856						#DIV/0!	0.551856
ESSDSEVHSGVSHTHSGHT	1975.83	CON__Q5D862			yes	yes	2	0.106026						0.490465				0.201486		0.106026	0.345975	0.306455
FAESLPSDEEGENYSKEVPEIE	2497.1	P22005	Penk	Proenkephalin-A;Synenkephalin;Met-enkephalin;PENK(114-133);PENK(143-184);Met-enkephalin-Arg-Ser-Leu;Leu-enkephalin;PENK(238-259);Met-enkephalin-Arg-Phe	yes	yes	2					0.0362624				0.0629224			0.0636907	0.0362624	0.0633066	0.572807
FGGFTGARKSARKLANQ	1807.98	Q64387;Q543U6;Q64387-2;B7ZMX9	Pnoc	Prepronociceptin;Neuropeptide 1;Nociceptin;Neuropeptide 2	yes	no	3	0.102756	0.140026	0.206729			0.13316							0.145668	#DIV/0!
GFLRKYPK	1007.59	O35852;O35417;Q3UZW2	Pdyn	Proenkephalin-B;Alpha-neoendorphin;Beta-neoendorphin;Big dynorphin;Dynorphin A(1-17);Dynorphin A(1-13);Dynorphin A(1-8);Leu-enkephalin;Rimorphin;Leumorphin	yes	no	2									0.135174				#DIV/0!	0.135174
GPEVPPENVLGALLRV	1658.94	Q9QXV0	Pcsk1n	ProSAAS;KEP;Big SAAS;Little SAAS;Big PEN-LEN;PEN;PEN-20;PEN-19;Little LEN;Big LEN	yes	yes	2								0.0144081	0.436435				#DIV/0!	0.225422
GPTGPDVEDA	956.409	Q9QXV0	Pcsk1n	ProSAAS;KEP;Big SAAS;Little SAAS;Big PEN-LEN;PEN;PEN-20;PEN-19;Little LEN;Big LEN	yes	yes	1							0.0821358						#DIV/0!	0.0821358
GSGGGGGGGRGSYGSGGSSY	1619.66	CON__P04264			yes	yes	2					0.063675								0.063675	#DIV/0!
GSGGGSYGSGGGGGGHGSY	1513.58	CON__P04264			yes	yes	2				0.107595				0.0665739			0.0411763	0.0864827	0.107595	0.0647443	1.66185
KAYSIRTA	908.508	CON__Q3KNV1;CON__P08729			yes	no	2								0.157081					#DIV/0!	0.157081
KSEEKVVVTKMVEK	1632.91	CON__tr|F1MDZ2|F1MDZ2_BOVIN;CON__sp|O77788|NFM_BOVIN			yes	no	4										0.0369886			#DIV/0!	0.0369886
LEDEAKELQ	1073.52	P22005	Penk	Proenkephalin-A;Synenkephalin;Met-enkephalin;PENK(114-133);PENK(143-184);Met-enkephalin-Arg-Ser-Leu;Leu-enkephalin;PENK(238-259);Met-enkephalin-Arg-Phe	yes	yes	2						3.2928			0.139828	0.320937	0.226504	1.14597	3.2928	0.458311	7.18465
LLYEKMKG	980.536	P12961	Scg5	Neuroendocrine protein 7B2;N-terminal peptide;C-terminal peptide	yes	yes	2					0.0659959		0.32841			0.0702085	0.10092		0.0659959	0.166513	0.396341
LPPPPPPP	810.464	Q9WTS4	Tenm1	Teneurin-1;Ten-1 intracellular domain;Teneurin C-terminal-associated peptide	yes	yes	2									0.109789		0.0183175		#DIV/0!	0.0640532
LRSMRDVVEDYKKRYEEE	2344.15	CON__sp|A7YWK3|K2C73_BOVIN			yes	yes	3													#DIV/0!	#DIV/0!
LSAASAPLVETSTPLRL	1724.97	Q9QXV0	Pcsk1n	ProSAAS;KEP;Big SAAS;Little SAAS;Big PEN-LEN;PEN;PEN-20;PEN-19;Little LEN;Big LEN	yes	yes	2													#DIV/0!	#DIV/0!
NLEDDIVFNTFRMGKAFQKEDTAE	2817.33	P56942	Pmch	Pro-MCH;Neuropeptide-glycine-glutamic acid;Neuropeptide-glutamic acid-isoleucine;Melanin-concentrating hormone	yes	yes	3									0.0214006		0.0190589	0.0225135	#DIV/0!	0.020991
PYLQGKRLDNVVA	1471.81	P12961	Scg5	Neuroendocrine protein 7B2;N-terminal peptide;C-terminal peptide	yes	yes	2									0.0987896				#DIV/0!	0.0987896
RILTGSSEPEAAPAPRRL	1920.05	Q9QXV0	Pcsk1n	ProSAAS;KEP;Big SAAS;Little SAAS;Big PEN-LEN;PEN;PEN-20;PEN-19;Little LEN;Big LEN	yes	yes	4									0.168992				#DIV/0!	0.168992
RKDVEQWFNTQIEEL	1933.95	CON__Q6IFU6			yes	yes	4								0.0544907					#DIV/0!	0.0544907
RPGPPGLQ	820.456	O55241	Hcrt	Orexin;Orexin-A;Orexin-B	yes	yes	2						0.089976							0.089976	#DIV/0!
RPGPPGLQGRLQ	1274.72	O55241	Hcrt	Orexin;Orexin-A;Orexin-B	yes	yes	3							0.0699058						#DIV/0!	0.0699058
RPKPQQFFGLM	1347.71	P41539-2;P41539	Tac1	Protachykinin-1;Substance P;Neurokinin A;Neuropeptide K;Neuropeptide gamma;C-terminal-flanking peptide	yes	no	2					0.188034					0.095556			0.188034	0.095556	1.96779
SAMSSFGGTG	900.365	CON__P19001			yes	yes	1											0.0330176		#DIV/0!	0.0330176
SLSAASAPLVET	1144.6	Q9QXV0	Pcsk1n	ProSAAS;KEP;Big SAAS;Little SAAS;Big PEN-LEN;PEN;PEN-20;PEN-19;Little LEN;Big LEN	yes	yes	2						0.156287	0.162356	0.119975		0.118014		0.206312	0.156287	0.151664	1.03048
SLSAASAPLVETSTPLR	1698.92	Q9QXV0	Pcsk1n	ProSAAS;KEP;Big SAAS;Little SAAS;Big PEN-LEN;PEN;PEN-20;PEN-19;Little LEN;Big LEN	yes	yes	2						0.0792876							0.0792876	#DIV/0!
SQLSQVQSLITN	1316.69	CON__Q14525;CON__O76011;CON__Q9UE12;CON__Q15323;CON__Q8IUT8			yes	no	2					0.094467					0.117446		0.0835423	0.094467	0.100494	0.940026
SRSGGGGGGGLGSGGSIRSSY	1811.85	CON__P35527			yes	yes	3		0.126659											0.126659	#DIV/0!
SSPETLISDLLM	1304.65	P57774	Npy	Pro-neuropeptide Y;Neuropeptide Y;C-flanking peptide of NPY	yes	yes	2						0.0786504					0.35592	0.15339	0.0786504	0.254655	0.308851
SVVAPSLEQYKN	1333.69	P56942	Pmch	Pro-MCH;Neuropeptide-glycine-glutamic acid;Neuropeptide-glutamic acid-isoleucine;Melanin-concentrating hormone	yes	yes	2							0.103439						#DIV/0!	0.103439
TRLEDPSMW	1133.52	P57774	Npy	Pro-neuropeptide Y;Neuropeptide Y;C-flanking peptide of NPY	yes	yes	2										0.117456		0.33599	#DIV/0!	0.226723
VDSAPGIDLAKI	1197.66	CON__sp|P08728|K1C19_BOVIN			yes	yes	2												0.141755	#DIV/0!	0.141755
VEYPAHQAMNLVGPQ	1652.8	P12961	Scg5	Neuroendocrine protein 7B2;N-terminal peptide;C-terminal peptide	yes	yes	2					0.0379296								0.0379296	#DIV/0!
YGGFLRKYP	1099.58	O35852;O35417;Q3UZW2	Pdyn	Proenkephalin-B;Alpha-neoendorphin;Beta-neoendorphin;Big dynorphin;Dynorphin A(1-17);Dynorphin A(1-13);Dynorphin A(1-8);Leu-enkephalin;Rimorphin;Leumorphin	yes	no	3													#DIV/0!	#DIV/0!
YGGFLRKYPK	1227.68	O35852;O35417;Q3UZW2	Pdyn	Proenkephalin-B;Alpha-neoendorphin;Beta-neoendorphin;Big dynorphin;Dynorphin A(1-17);Dynorphin A(1-13);Dynorphin A(1-8);Leu-enkephalin;Rimorphin;Leumorphin	yes	no	2		0.515629		0.272325	0.321514					0.312254			0.369823	0.312254	1.18436
